# Supplementary material for: Pharmacological blocking of neutrophil extracellular traps attenuates immunothrombosis and neuroinflammation in cerebral cavernous malformation
Source: Nat Cardiovasc Res. 2024 Dec 4;3(12):1549–67. doi: 10.1038/s44161-024-00577-y (PMC11634782; doi:10.1038/s44161-024-00577-y)
Supplement: Supplementary file 3 — Supplementary Tables 1–4 [file 44161_2024_577_MOESM3_ESM.xlsx]

## Sheet: Sup Table 1_hematoma calc
Supplementary Table 1: Cl-amidine reduces hematoma-like bleeds
Fishers exact T test analysis to determine the odds ratio for Cl-amidine treated to have hematoma-like bleeds
	Have Hematoma	No Hematoma	Sum of Hematoma
Cl-amidine	3	5	8
Vehicle	11	2	13
Sum	12	9	21
Fischer’s exact T-test
Effect size		Value	95% CI
Relative Risk		0.4432	0,1587 to 0,9177
Reciprocal of relative risk		2.256	1,090 to 6,299
Odds ratio		0.1091	0,01766 to 0,7510
(Cl-amidine treated to have hematomas)
Reciprocal of odds ratio		9.167	1,331 to 56,63

## Sheet: Sup Table 2_Patient info
Supplementary Table 2: Patient clinical background
Information of patients whose biopsies were used in the study
Patient ID	Lesion location	Hemorrhage	Other symptoms	Sporadic or familial	No. of lesions	Organized clots?
1	Frontal lobe surgery	Yes - multiple	Seizure and headache; limb weakness, coordination problems, dizziness or vertigo, problems with understanding or speaking	CCM 1	> 10	No
2	Other	Yes	Seizure, vision problems, limb weakness, problems with understanding or speaking	CCM 1	> 10	Yes
3	Right temporal	Yes	Headache, tingling upper left extremitites, seizure & lethargy; vision problems, tinnitus, decrease in sensation	Familial	2-10 (in brain and skin)	Yes
4	Left frontal lobe	Yes - multiple	Seizure, headache, vision problems, coordination problems, dizziness or vertigo, problems with understanding or speaking	CCM 2	2-10	Yes
5	Parietal lope	Oozing	Repeated seizures	Sporadic	Ssingle	Yes
6	Left frontal lobe	No	Strong headache, seizures at childhood	Sporadic	Single	No
7	Parietalis dx	Microbleeds	Tingling sensation	Sporadic	Single	No
8	Parieto-occipitalis dx	Yes	Epilepsy	Sporadic	Single	Yes
9	Temporal dx	Yes	Epilepsy	Sporadic	Multiple	Yes
10	Right frontal lobe	Y'es	Epilepsy	Sporadic	Single	Yes

## Sheet: Sup Table 3_Mice summary
Supplementary Table 3: Summary of mice used for the treatment analysis
Information of all the mice used in the study
Date of collection	Mouse ID	Ccm3flox/floxCre genotype	Treatment class	Sex	Notes
P15	154013	cre+	Vehicle	Female
	154015	cre+	Vehicle	Male
	154018	cre+	Vehicle	Male
P15	154089	cre+	Cl-amidine	Female
	154090	cre+	Vehicle	Female
	154091	cre+	Cl-amidine	Male
	154092	cre+	Vehicle	Male
P14	154201	cre+	Cl-amidine	Female
	154202	cre+	Vehicle	Male
	154204	cre+	Vehicle	Male
	154206	cre+	Vehicle	Male
	154207	cre+	Cl-amidine	Male	Loss of balance noticed P15 – excluded from analysis
P14	154268	cre+	Cl-amidine	Female
	154269	cre+	Vehicle	Female
	154270	cre+	Cl-amidine	Female
	154271	cre+	Vehicle	Male
	154272	cre+	Cl-amidine	Male
	154273	cre+	Vehicle	Male
P14	155869	cre+	Cl-amidine	Female
	155870	cre+	Vehicle	Female
	155871	cre+	Cl-amidine	Male
	155872	cre+	Vehicle	Male
	154203	cre+	Cl-amidine	-	Died between P9- P10
Died before collection	154205	cre+	Cl-amidine	-	Died P9
	155873	cre+	Cl-amidine	-	Died between P14-P15
	28258	cre+	Vehicle	-	Died P10
	28257	cre+	Vehicle	-	Culled at P10 – drastic weight loss
P15	24433	cre-	Cl-amidine	Male
	24434	cre-	vehicle	Female
	24430	cre-	Cl-amidine	Male
	24431	cre-	vehicle	Male
	24432	cre-	Cl-amidine	Male
	154012	cre-	Cl-amidine	Female
	154014	cre-	Cl-amidine	Female
	154016	cre-	vehicle	Male
	154017	cre-	vehicle	Male

## Sheet: Sup Table 4_Major resource tabl
Supplementary Table 4: Major resource table
Information of all the antibodies used in the study
Marker	Host Species	Dilution used	Supplier
⍺-SMA conjugated to Cy3	Mouse	1:500	Sigma C6198
⍺-Tubulin	Mouse	1:2000	Sigma-Aldrich T5168
Annexin A5	Rabbit	1:100	R&D AF1556
B-catenin	Mouse	1:100	BD Transduction 610153
Carbonic anhydrase conjugated to AF488	Rabbit	1:100	Novus Bio NB100-417AF647
CCM3	Rabbit	1:200	Protein tech 10294-2-AP
CD13	Rat	1:100	Bio-Rad MCA2183
CD31	Goat	1:200	R&D AF3628
CD34	Mouse	1:50	Dako M7165
CD41 conjugated to PE	Rat	1:200	BD Pharmigen 558040
CD42b	Rabbit	1:100	Abcam ab183345
CD45	Goat	1:200	R&D AF114
CD93	Mouse	1:100	MBL D198-3
citH3	Rabbit	1:200	Abcam ab5103
Collagen IV	Rabbit	1:100	BioRad 2150-1470
CX3CR1 conjugated to AF488	Mouse	1:50	Biolegend SA011F11
ERG	Rabbit	1:100	abcam 196149
Fibrin/Fibrinogen	Goat	1:500	Nordic MU Bic GAM/FbGt/75
GAPDH	Rabbit	1:5000	Abcam ab181602
GFAP	Rat	1:500	ThermoFisher B-0300
GLUT1	Rabbit	1:50	Abcam ab115730
Iba1	Rabbit	1:100	Abcam ab178847
ICAM-1	Goat	1:200	R&D AF 796
Isolectin B4	-	1:200	Vector labs B-1205
Ki67	Rabbit	1:100	Abcam ab16667
Ly6B 7/4 conjugated to 488	Rat	1:100	Abcam ab53453
Ly6G (IA8)-PE	Rat	1:100	BD Pharmigen 551461
Myeloperoxidase	Goat	1:200	R&D AF3667
N-cadherin	Mouse	1:200	BD Biosciences 610920
Podocalyxn	Goat	1:100-1:200	R&D AF1556
Sca1(Ly6a)	Rat	1:100	Abcam ab51317
Snail (C15D3)	Rabbit	1:1000	Cell signalling 3879
TER-119	Rat	1:500	BD Pharmingen 553671
Thrombomodulin	Goat	1:100	R&D AF3894
VE-cadherin	Rabbit	1:1000	Cell Signaling 2500
Vimentin	Rabbit	1:100; 1:2000 (WB)	Abcam ab92547
Vinculin (hVln)	Mouse	1:500	Sigma Aldrich V9131
vWF	Rabbit	1:500; 1:100 (cells)	Dako A0082
