# Supplementary material for: Pharmacological blocking of neutrophil extracellular traps attenuates immunothrombosis and neuroinflammation in cerebral cavernous malformation
Source: Nat Cardiovasc Res. 2024 Dec 4;3(12):1549–67. doi: 10.1038/s44161-024-00577-y (PMC11634782; doi:10.1038/s44161-024-00577-y)
Supplement: Supplementary file 4 — A single file containing all statistical source data, with clearly named tabs for each figure. [file 44161_2024_577_MOESM4_ESM.xlsx]

## Sheet: Fig1B_NET
mouse ID	Vehicle	Cl-amid	mouse ID
154013	0.0332671	3.6805e-06	154089
154015	0.00103904	2.08818e-05	154091
154018	0.00823291	0.00542407	154201
154090	0.00969452		154207
154092	0.00186382	0.000255769	154268
154202	0.0153393	0.000216332	154270
154204	0.0294335	0.00465622	154272
154206	0.00365818	0.00251208	155869
154269	0.00293246	0.00180051	155871
154271	0.00860477
154273	0.00128268
155870	0.00027576
155872	0.0105026

## Sheet: Fig1C_Ly6B
mouse ID	Vehicle	Cl-amid	mouse ID
154013	1.23	0	154089
154015	0.13	0.05	154091
154018	0.04	0.03	154201
154090	0.34		154207
154092	0.23	0.07	154268
154202	0.1	0.03	154270
154204	0.11	0.09	154272
154206	0.01	0.04	155869
154269	0.02	0.23	155871
154271	0.03
154273	0.1
155870	0.1
155872	0.07

## Sheet: Fig1E_lesion area
mouse ID	Vehicle	Cl-amid	mouse ID
154013	33.1412	4.21228	154089
154015	30.1346	12.532	154091
154018	33.1091	27.4079	154201
154090	19.0169		154207
154092	22.7234	5.41298	154268
154202	22.9907	17.8529	154270
154204	32.4693	18.3723	154272
154206	19.85	22.3157	155869
154269	30.8413	19.0573	155871
154271	29.444
154273	23.1246
155870	21.7198
155872	12.7379

## Sheet: Fig 1F_lesion mask
mouse ID	Vehicle	Cl-amid	mouse ID
154013	15.66	0.76	154089
154015	13.84	14.26	154091
154018	16.48	18.29	154201
154090	15.15		154207
154092	13.16	0.88	154268
154202	17.04	3.7	154270
154204	19.14	4.48	154272
154206	17.32	13.26	155869
154269	12.95	9.21	155871
154271	17.47
154273	13.06
155870	15.99
155872	8.29

## Sheet: Fig2B_ICAM-1
mouse ID	Vehicle	Cl-amid	mouse ID
154013	6	1.06	154089
154015	3.99	2.32	154091
154018	3.83	5.21	154201
154090	4.3		154207
154092	2.21	1.26	154268
154202	3.07	1.45	154270
154204	4.02	1.26	154272
154206	3.04	2.69	155869
154269	2.25	1.32	155871
154271	2.62
154273	2
155870	1.91
155872	1.32

## Sheet: Fig2c_ICAM_vessel
mouse ID	Vehicle	Cl-amid	mouse ID
154013	6.15369	0.200762	154089
154015	3.63656	1.34114	154091
154018	3.43251	6.57633	154201
154090	3.18154		154207
154092	1.80957	0.554539	154268
154202	2.4092	0.864137	154270
154204	3.69223	0.377873	154272
154206	3.18239	2.93246	155869
154269	2.11455	1.09143	155871
154271	1.76364
154273	1.55137
155870	2.3952
155872	1.0174

## Sheet: Fig2F_Sca1_vessel
mouse ID	Vehicle	Cl-amid	mouse ID
154013	3.83801	0.574979	154089
154015	3.24361	1.59601	154091
154018	2.98526	1.99973	154201
154090	2.56271		154207
154092	2.79682	1.0031	154268
154202	1.90096	1.3495	154270
154204	2.27185	1.05641	154272
154206	2.11205	2.57318	155869
154269	1.25106	1.75122	155871
154271	1.10688
154273	3.05131
155870	1.97791
155872	1.08896

## Sheet: Fig2G_Vimentin_vessel
mouse ID	Vehicle	Cl-amid	mouse ID
154013	4.12626	0.870119	154089
154015	7.30564	2.42145	154091
154018	10.4385	6.03212	154201
154090	4.12525		154207
154092	3.54285	0.841245	154268
154202	3.3611	1.36422	154270
154204	3.44714	0.436686	154272
154206	3.88737	4.06576	155869
154269	2.33215	3.06221	155871
154271
154273	1.41978
155870	6.80058
155872	1.70246

## Sheet: Fig 2I_Proliferation
mouse ID	Vehicle	Cl-amid	mouse ID
154013	23.359	4.41103	154089
154015	27.542	11.2838	154091
154018	28.487	14.9017	154201
154090	21.121		154207
154092	19.116	18.0403	154268
154202	28.05	11.763	154270
154204	19.448	9.59564	154272
154206	11.864	11.823	155869
154269	17.104	9.4361	155871
154271	19.371
154273	8.7057
155870	21.177
155872	16.735

## Sheet: Fig3B_#hematoma_fischer
	With hematoma	Without hematoma
vehicle	11	2
Cl-amid	3	5

[truncated: 20 more sheets: Fig3C_area_hematoma, Fig3D_#hematoma, Fig3G_Thbd_vessel, Fig3G_Anxa5_vessel, Fig4B_vWF, Fig4D_CD41, Fig4E_activated_platelets, Fig4G_Fibrin, Fig4H_clots, Fig4I_ter119, Fig5F_#org_clots_Fischer, Fig5G_org_clots, Fig6B_reactive_fibroblasts, Fig6C_IL6_MSD, Fig6E_picrored, Fig6G_ColIV, Fig7B_GFAP, Fig7C_Cx3cr1, Fig7E_Iba1, Fig7G_Iba1-CD13]
