# Supplementary material for: Pharmacological blocking of neutrophil extracellular traps attenuates immunothrombosis and neuroinflammation in cerebral cavernous malformation
Source: Nat Cardiovasc Res. 2024 Dec 4;3(12):1549–67. doi: 10.1038/s44161-024-00577-y (PMC11634782; doi:10.1038/s44161-024-00577-y)
Supplement: Supplementary file 5 — A single file containing all statistical source data, with clearly named tabs for each extended data figure. [file 44161_2024_577_MOESM5_ESM.xlsx]

## Sheet: ED_Fig1A_MPO
mouse ID	Vehicle	Cl-amid	mouse ID
154013	3.96	0.11	154089
154015	1.82	0.46	154091
154018	1.78	1.49	154201
154090	2.74		154207
154092	1.69	0.13	154268
154202	1.63	0.57	154270
154204	2.15	0.74	154272
154206	0.71	1.06	155869
154269	2.12	0.57	155871
154271	3.16
154273	1.12
155870	0.64
155872	1.12

## Sheet: ED_Fig1B_CD45
mouse ID	Vehicle	Cl-amid	mouse ID
154013	3.155	1.876	154089
154015	2.318	1.32	154091
154018	2.502	1.301	154201
154090	1.595		154207
154092	1.839	1.597	154268
154202	4.79	0.672	154270
154204	0.398	2.573	154272
154206	1.71	0.59	155869
154269	1.068	1.55	155871
154271	0.161
154273	0.549
155870	0.78
155872	0.73

## Sheet: ED_Fig2B_#vWF_string
shScr Veh	shScr Cl-amid	shCCM3 Veh	shCCM3 Cl-amid
0	0	14.6667	17.6667
0	0	21.6667	25.3333
0	0	20	20.6667

## Sheet: ED_Fig2C_vWF_area
	shCCM3 Veh	shCCM3 Cl-amid
	21.6733	14.4133
	24.13	21.9867
	15.64	16.5467

## Sheet: ED_Fig2L_regression NET
mouse ID	Lesion Burden mask	Lesion Burden mask	CitH3+MPO+DAPI+
154013	15.66	15.66	0.0332671
154015	13.84	13.84	0.00103904
154018	16.48	16.48	0.00823291
154090	15.15	15.15	0.00969452
154092	13.16	13.16	0.00186382
154202	17.04	17.04	0.0153393
154204	19.14	19.14	0.0294335
154206	17.32	17.32	0.00365818
154269	12.95	12.95	0.00293246
154271	17.47	17.47	0.00860477
154273	13.06	13.06	0.00128268
155870	15.99	15.99	0.00027576
155872	8.29	8.29	0.0105026
154089	0.76	0.76	3.6805e-06
154091	14.26	14.26	2.08818e-05
154201	18.29	18.29	0.00542407
154207
154268	0.88	0.88	0.000255769
154270	3.7	3.7	0.000216332
154272	4.48	4.48	0.00465622
155869	13.26	13.26	0.00251208
155871	9.21	9.21	0.00180051

## Sheet: ED_Fig2M_regres_treatm-lesion
mouse ID	% brain lesioned area	Treatment
154013	15.66	0
154015	13.84	0
154018	16.48	0
154090	15.15	0
154092	13.16	0
154202	17.04	0
154204	19.14	0
154206	17.32	0
154269	12.95	0
154271	17.47	0
154273	13.06	0
155870	15.99	0
155872	8.29	0
154089	0.76	1
154091	14.26	1
154201	18.29	1
154268	0.88	1
154270	3.7	1
154272	4.48	1
155869	13.26	1
155871	9.21	1

## Sheet: ED_Fig3D_Snail_24
shScr-Ctrl	shScr-NET	shCCM3-Ctrl	shCCM3-NET
0.745652	2.25	0.346121	1.11
0.405795	0.98	0.388318	1.09
0.874528	1.26154	0.461135	0.68562
	1.8		1.3
	1.14		1.17
	1.12943		0.779136

## Sheet: ED_Fig3E_Ncad_24
shScr-Ctrl	shScr-NET	shCCM3-Ctrl	shCCM3-NET
6.81807	11.8456	4.09572	6.87919
19.3721	14.2183	11.9002	13.4204
8.25406	4.94567	7.91676	4.89391
	11.2102		6.27685
	12.8464		16.9069
	5.04438		4.11885

## Sheet: ED_Fig3F_Vecad-upp_24
shScr-Ctrl	shScr-NET	shCCM3-Ctrl	shCCM3-NET
2.27762	2.0637	2.40231	2.56581
1.64775	1.81358	1.90227	1.88516
1.96457	1.58193	2.52599	1.37686
	2.11652		2.40857
	1.26119		1.80619
	1.75281		1.28656

## Sheet: ED_Fig3G_Vecad-low_24
shScr-Ctrl	shScr-NET	shCCM3-Ctrl	shCCM3-NET
0.561112	2.15333	0.271262	1.49814
0.163568	1.01774	0.195741	1.06293
0.147234	1.23192	0.116146	0.545652
	1.98352		0.867228
	1.39505		1.07232
	1.14826		0.443575

[truncated: 18 more sheets: ED_Fig3J_Snail_48, ED_Fig3K_Ncad_48, ED_Fig3L_Vecad_48, ED_Fig3M_Vecad-Ncad_48, ED_Fig3N_Vimentin_48, ED_Fig4A_Terr119_paren, ED_Fig4E_Thbd, ED_Fig4B_Anxa, ED_Fig7E_org.clot_kinetics, ED_Fig9B_mice_Weight, ED_Fig9C_adverse effects, ED_Fig9D_IL1B_WT_MSD, ED_Fig9E_IL6_WT_MSD, ED_Fig9F_IP10_WT_MSD, ED_Fig9G_TNFa_WT_MSD, ED_Fig9H_KC_WT_MSD, ED_Fig9D_MIP1a_WT_MSD, ED_Fig9K_MIP2_WT_MSD]
